# Supplementary material for: AIEC-dependent pathogenic Th17 cell transdifferentiation in Crohn’s disease is suppressed by rfaP and ybaT deletion
Source: Gut Microbes. 2024 Jul 29;16(1):2380064. doi: 10.1080/19490976.2024.2380064 (PMC11290758; doi:10.1080/19490976.2024.2380064)
Supplement: Supplemental Material [file KGMI_A_2380064_SM7770.zip]

Archive with 1 entries (1 files):
- Leccese_G_et_al_Supplementary_materials_WITH_REFERENCES_.pptx
